# Supplementary material for: Schistosoma mansoni excretory-secretory products induce protein kinase signalling, hyperkinesia, and stem cell proliferation in the opposite sex
Source: Commun Biol. 2023 Sep 26;6:985. doi: 10.1038/s42003-023-05333-9 (PMC10522684; doi:10.1038/s42003-023-05333-9)
Supplement: Supplementary file 4 — Supplementary Data 1 [file 42003_2023_5333_MOESM4_ESM.xlsx]

## Sheet: Fig 1
Raw data (change in phosphorylation) for graphs in Fig. 1 (blue, male; pink female)
Fig 1c
Min	p38 MAPK
5	1.78938	5.19885	3.21643	0.819198	2.34451	1.79779	1.20128
15	1.91256	4.69562	6.21167	3.76971	2.98037	2.992	2.81239
30	1.65444	7.00904	1.55812	2.9547	2.89304	2.63278	2.94003
60	3.03377	6.57845	2.72031	6.27093	0.953972	2.49673	3.6473
Fig 1d
Min	ERK
5	1.52908	1.13438	1.01736	0.781027	0.860711	2.56529
15	2.02874	2.02363	2.97721	2.65911	3.42431	4.04919
30	3.95182	2.60391	2.78075	3.28365	2.59745	3.55137
60	7.33849	4.10983	2.04022	1.40579	4.60583	3.68913
Fig 1f
Min	p38 MAPK
5	1.13256	1.46798	2.23639	1.67803	2.211	1.4954	1.94318
15	1.77485	2.87457	4.49645	1.58427	5.02225	2.40836	1.9929
30	4.44911	4.16471	3.45455	1.23857	2.22373	2.04789	3.23603
60	2.46626	1.33494	2.23196	1.4121	1.94691	2.69853	2.37443
Fig 1g
Min	ERK
5	1.81766	1.37759	0.933252	2.59008	1.21042	2.00246
15	2.00641	2.40026	0.940826	3.73937	1.18608	2.57852
30	2.05767	2.46426	1.45501	1.57394	1.48341	2.01479
60	1.81563	3.10227	1.11731	1.18731	1.01352	3.02484

## Sheet: Fig 2 
Raw data (change in phosphorylation) for graphs in Fig. 2 (blue, male; pink female)
Fig 2a
Min	p38 MAPK
45 - day	2.99841	5.76614	5.40036
33 - day	3.42108	4.25575	5.5671
Min	ERK
45 - day	2.48492	4.36854	2.15669
33 - day	3.1614	3.60259	4.16303
Fig 2b
Min	p38 MAPK
45 - day	2.0045	3.12962	3.37559
33 - day	4.74282	5.76614	5.40036
Min	ERK
45 - day	2.76411	3.53037	2.68265
33 - day	2.48492	3.57588	2.62808

## Sheet: Fig 3 
Raw data for graphs (fluoresecnce intensity at tegument) in Fig. 3 (blue, male; pink female)
Fig 3b
Treatment
B-ESP + Ab	63.1	71.7	137	93.3	85.4
B-PBS + Ab	23	25.2	38.6	11.9	10.7
+ Ab	31.1	19.1	16.3	14.5	17.6
- Ab	15.5	13.4	11.3	14.4	16.7
Fig 3e
Treatment
B-ESP + Ab	48.8	30.9	54.1	69.2	33.9
B-PBS + Ab	17.3	12.9	21.7	48.4	40.9
+ Ab	10.8	25.6	29.5	19	15.1
- Ab	21.3	25.4	13.9	15.8	15.2

## Sheet: Fig 5
Raw data (change in phosphorylation) for graphs in Fig. 5 (blue, male; pink female)
Fig 1a
Treatment	p38 MAPK
Control + SB203580	0.194228	0.977127	0.864681
Exposed	4.9454	3.24088	3.18809
Exposed + SB203580	1.37442	1.89733	0.681444
Fig 1b
Treatment	p38 MAPK
Control + SB203580	1.25909	0.643091	0.953744
Exposed	5.0392	4.86118	4.55785
Exposed + SB203580	1.37132	0.901861	2.08482
Fig 1c
Treatment	ERK
Exposed	5.25564	4.34959	3.77784
DMSO	0.974368	1.58883	1.59761
DMSO + Exposed	5.71391	6.00896	3.20948
DMSO + U0126	0.785147	0.573645	1.65381	1.61098
DMSO + Exposed + U0126	0.325786	1.02446	0.241716
Fig 1d
Treatment	ERK
Exposed	4.70614	5.83002	5.53992
DMSO	1.54106	2.1013	2.30064
DMSO + Exposed	5.24289	2.94353	3.84122
DMSO + U0126	0.474818	0.768207	1.10603	1.03522
DMSO + Exposed + U0126	0.612227	0.847914	0.433093	0.373036

## Sheet: Fig 6
Raw data for graphs in Fig. 6 (blue, male; pink female)
Number of muscular contractions in 30 s
Fig 6a
Time (min) and Treament
3 Control	4	0	19	3	24	17	14	22	9	17	4	24	9	18	13
3 Exposed	24	16	27	24	23	30	42	30	31	23	4	0	31	13	50
6 Control	15	0	7	18	4	10	16	11	3	28	9	6	19	2	1
6 Exposed	37	31	29	37	39	47	27	24	49	29	0	18	49	32	0
9 Control	13	3	0	17	2	15	16	3	6	2	14	11	3	2	18
9 Exposed	24	9	20	23	22	21	16	26	35	26	19	0	0	38	28
12 Control	19	7	4	0	2	11	4	2	4	12	0	1	8	6	17
12 Exposed	27	7	12	17	16	28	17	23	22	25	0	0	12	23	10
15 Control	0	11	4	20	7	3	2	15	5	9	2	0	7	15	5
15 Exposed	17	6	18	4	15	15	16	25	27	12	3	10	2	0	16
Fig 6b
Time (min) and Treament
3 Control	6	0	3	2	2	3	4	2	4	0	0	6	4	3	1
3 Exposed	13	64	34	5	10	7	6	19	11	47	41	50	15	50	24
6 Control	7	0	1	4	2	0	2	3	2	4	7	2	1	3	0
6 Exposed	30	21	45	29	41	20	8	4	18	33	33	34	17	16	20
9 Control	0	1	0	1	2	0	0	2	5	1	2	6	0	2	1
9 Exposed	22	5	21	28	21	7	45	6	15	22	32	20	6	27	33
12 Control	0	0	1	2	1	0	0	1	1	2	0	1	2	1	3
12 Exposed	29	30	3	25	2	37	11	6	30	14	29	12	33	35	5
15 Control	0	0	0	1	1	0	0	3	1	2	0	3	1	2	1
15 Exposed	24	23	4	19	0	29	13	2	7	3	25	14	23	6	27
Mean fold change in muscular contractions in 30 s
Fig 6c
Treament
Control	1.23335	2.77504	0.462506	2.92921	0	0.616675	1.23335	1.23335	0.925012	2.15836	0.308337	0.770844	1.69586	0.462506	0.308337	1.07918	1.54169	0.462506	0.616675	1.38752	1.07918	1.07918	0.616675	0.770844	0.462506	1.69586	1.54169	0.462506	0.770844	0.462506	0.462506	1.07918	1.07918	0.770844	1.38752	0.616675	0.462506
Exposed	3.70005	2.00419	2.31253	0.616675	2.92921	1.85002	3.08337	1.23335	1.38752	2.15836	2.31253	0.462506	4.47089	2.31253	1.54169	2.4667	1.85002	4.31672	2.31253	2.62087	2.4667	3.23754	0.462506	1.54169	2.92921	2.62087	2.4667	3.70005	3.23754	2.31253	2.4667	2.00419	0.770844	1.07918	1.07918	2.15836	2.31253	4.00839	1.54169	5.24174	4.62506	4.47089	4.62506	2.31253	2.62087	2.31253	2.4667	2.31253	2.15836
Control + 20 μm SB20358	0.960786	1.50981	0.549021	0.411766	0.686276	1.92157	1.64706	0.823531	0.960786	0.686276	2.05883	1.92157	0.960786	0.823531	0.27451	1.37255	0.823531	0.686276	0.686276	0.549021	0.686276
Exposed + 20 μm SB20358	0.686276	0.686276	0	0	0.686276	0.27451	2.88236	2.47059	2.19608	2.05883	0.960786	2.60785	1.37255	0.823531	0.686276	0.549021	2.33334	2.19608	1.92157	1.50981	0.960786	2.33334	1.37255	2.05883	1.64706	1.50981
Control + 20 μm U0126	1.42232	1.75698	1.50599	1.17132	0.669327	1.42232	1.33865	1.25499	0.920325	0.752993	1.50599	1.42232	1.33865	0.752993	0.836659	0.334664	0.41833	0.250998	1.00399	0.41833	0.501995
Exposed + 20 μm U0126	1.33864	1.58964	1.00398	1.08765	0.752987	0.752987	2.59362	1.9243	2.1753	2.25896	2.00796	2.84462	2.50996	2.34263	2.25896	0.752987	1.50597	0.669322	1.58964	1.33864	1.75697	0.920317	0.752987	0.752987	1.33864	0.752987	0.669322
Control + 50 μm U0126	1.33517	1.18682	0.445058	0.59341	0.445058	1.63188	1.48353	1.33517	1.18682	0.445058	1.48353	1.33517	1.18682	1.18682	0.445058	0.890115	1.03847	0.741763	1.18682	1.33517	0.890115	1.78023	0.59341	0.741763	0.59341	0.741763	0.741763
Exposed + 50 μm U0126	2.37364	1.63188	2.22529	2.37364	1.78023	1.33517	2.07694	1.92858	1.78023	1.63188	1.48353	1.33517	1.48353	1.33517	1.18682	1.33517	2.67035	2.22529	2.37364	2.07694	1.92858	1.92858	0.445058	0.296705	0.296705	1.78023	1.63188	0.59341	0.59341	0.445058	0.445058	2.37364	0.445058	0.59341
Fig 6d
Treament
Control	1.46513	0.325584	0.162792	0.162792	0.325584	0.488377	2.93026	1.46513	0.325584	0.488377	0.325584	0.325584	2.93026	0.488377	0.325584	1.62792	0.813961	0.976753	1.79071	0.976753	1.46513	0.488377	0.976753	0.813961	0.651169	4.39539	2.76747	0.813961	0.488377	0.976753	0.813961	0.488377	0.325584	0.813961	0.488377	1.30234	1.79071	1.13955	0.488377	0.488377	0.325584	0.976753
Exposed	3.25584	4.55818	3.25584	6.67448	6.3489	2.44188	6.51169	1.46513	1.13955	6.1861	5.86052	2.76747	4.39539	4.2326	4.2326	6.3489	5.69773	5.04656	4.88377	1.95351	1.79071	5.53494	1.95351	2.76747	3.09305	1.79071	2.76747	5.04656	4.72097	4.39539	2.76747	1.30234	6.3489	5.69773	5.37214	3.90701	3.74422	4.72097	4.2326	4.39539	4.55818	3.58143	6.02331	5.69773	4.39539	3.25584	3.90701	2.93026	3.09305
Control + 20 μm SB20358	2.94	2.31	2.1	0.42	1.05	1.89	1.68	0.21	0.21	0.42	1.26	1.05	0.630001	0.630001	0.21	0.42	0.630001	0.42	1.05	0.840001	0.630001
Exposed + 20 μm SB20358	2.10032	1.26019	0.630095	0.210032	0.210032	0	0.630095	1.26019	1.05016	0.840126	0.630095	2.73041	2.52038	1.68025	1.47022	0.420063	4.83073	3.78057	3.57054	2.73041	2.52038	1.47022	1.26019	1.26019	0.840126	1.26019	1.05016
Control + 20 μm U0126	1.27149	1.10742	1.14844	0.984377	0.86133	0.820314	0.779299	0.615236	0.902346	0.86133	1.06641	0.984377	1.02539	0.902346	0.86133	1.23047	1.02539	0.984377	1.18946	1.35352	1.02539
Exposed + 20 μm U0126	0.779299	0.86133	0.738283	1.02539	0.86133	1.02539	1.39453	1.23047	1.14844	1.10742	0.697267	1.68164	1.43555	1.27149	1.35352	1.02539	1.35352	1.43555	1.3125	1.27149	1.18946	1.51758	1.35352	1.23047	1.10742	1.06641	1.14844
Control + 50 μm U0126	0.453782	1.28572	1.36135	0.605043	0.831934	1.13446	1.21009	1.05883	0.831934	0.680673	1.21009	1.36135	1.28572	0.983195	0.907565	1.21009	1.13446	0.907565	0.831934	0.907565	0.605043	1.51261	0.831934	0.907565	0.983195	1.05883	0.907565
Exposed + 50 μm U0126	0.907565	0.831934	0.453782	0.983195	0.226891	0.453782	1.96639	1.89076	1.81513	1.66387	1.7395	1.51261	1.43698	1.66387	1.7395	1.7395	1.58824	1.81513	1.7395	1.66387	1.58824	1.51261	1.28572	1.21009	1.28572	1.28572	0.907565	1.21009	0.983195	0.680673	1.43698	0.302522	0.529413
[truncated: 6 more columns]

## Sheet: Fig 7 
Raw data (number of EdU+ cells) for graphs in Fig. 7 (blue, male; pink female)
Fig 7b
Testicular lobes
Day 0	281	308	312	237	270	261	299	280	291	245	230	290	280	291
- ESP	9	23	26	15	0	0	0	0	0	0	0	0	0	0
+ ESP	187	45	151	61	135	59	142	25	201	260	215	43	77	92	114	190
+ ESP + SB203580	0	0	0	0	54	0
+ ESP + U0126	25	0	0	0	0	0
Tegument
Day 0	67	53	44	35	45	51	40	42	43	39	50	49
- ESP	0.3	0	0.7	0.3	1	1	0	0	0	0	0
+ ESP	52.3	33	44	25	35	10	11	9.3	9.3	7.7	14	11
+ ESP + SB203580	0	0	0	0	4	15
+ ESP + U0126	0	0	0	0	0	0
Ovaries
Day 0	166	163	191	178	196	256	189	237	364	298	297	304	203	195	205	203	175	193
- ESP	0	5	48	56	18	0	34	20	10	0	0	0	0	30
+ ESP	52	132	262	267	221	317	296	107	35	105	103	89	181	75
+ ESP + SB203580	0	0	54	0	25	0	0	0	0
+ ESP + U0126	0	0	0	15	0	0	0	0	0	0	0	0
Vitellaria
Day 0	42	73	67	44	63	69	62	112	63	58	49	61	120	115	19	22	23	21
- ESP	0.7	0.7	0	0	0
+ ESP	17	16	23	12	16
+ ESP + SB203580	0	2	0	0	0	3	0	0	0
+ ESP + U0126	0	0	0	2	0	0	0	0	0	0	0	0	0
Tegument
Day 0	12	10	14	19	20	16	22	9	18	14	14	19	14	16
- ESP	0	4	4	5	0	5	1	0
+ ESP	10	9	12	9	8	24	10
+ ESP + SB203580	0	0	0	0	4	1	1	0	1
+ ESP + U0126	0	0	0	1	0	0	0	1	0	0	0	0	0

## Sheet: S Fig 1
Raw data (change in phosphorylation) for graphs in Supplementry Fig. 1 (blue, male; pink female)
Fig 1a
Min	PKA
5	0.747029	1.36714	0.591852	0.833264	1.11679	1.60484
15	0.777056	0.807731	1.06097	0.854466	0.836707	1.37519
30	0.895445	0.942146	0.679478	1.37311	0.718615	1.4615
60	0.632643	0.593593	0.973941	0.781585	0.646076	0.603107
Fig 1b
Min	PKC I
5	1.24305	0.576741	0.830903	0.871175	1.4059
15	1.28608	0.779589	0.882522	2.0188	1.08643
30	1.06457	0.74128	1.67294	2.3326	1.38333
60	0.721999	0.478106	1.27063	2.90971	0.673167
	PKC II
5	1.98652	0.569735	0.71472	0.861185	1.46587
15	1.45364	0.91131	1.28437	1.72319	1.49911
30	1.27425	0.541815	1.13295	1.53458	1.57965
60	0.938883	0.684764	1.23126	2.06953	0.786596
Fig 1c
Min	PKA
5	1.04571	1.25017	1.43351	1.03455	1.00162	0.928303
15	1.33792	0.8382	1.22021	1.03835	1.14693	0.653664
30	2.13509	0.692753	0.725229	1.17002	0.803267	0.473949
60	1.48628	1.11725	0.623263	0.659055	0.710834	0.593188
Fig 1d
Min	PKC I
5	1.31114	1.55574	1.7094	2.93342	0.621705
15	1.10126	0.697565	1.21024	1.47114	0.591989
30	0.641442	0.520289	2.1643	0.556023	0.699119
60	0.795117	0.643166	1.37835	0.83247	0.54454
	PKC II
5	1.23142	1.94175	1.34933	1.51865	0.639186
15	1.30597	0.699609	1.11635	0.952991	0.619548
30	1.30914	1.04363	1.87456	0.589604	0.662745
60	1.79216	0.841595	1.2718	0.504945	0.634335

## Sheet: S Fig 3
Raw data (change in phosphorylation) for graphs in Supplementry Fig. 3 (blue, male; pink female)
Fig 3a
Treatment
p38 MAPK	0.609387	0.918427	1.23747	0.813359
ERK	1.16368	0.653122	1.2955	0.678426
Fig 3b
Treatment
p38 MAPK	1.14126	0.287615	1.12832	0.576481	0.60168
ERK	1.16321	0.723993	0.87864	0.67793	0.5498

## Sheet: S Fig 4
Raw data (change in phosphorylation) for graphs in supplementry figure 4 (blue, male; pink female)
Fig 4a
Treatment
p38 MAPK	4.21107	5.97799	2.94829	2.72995	4.46911	1.4622	1.82393	3.78662
ERK	1.65047	5.1476	1.77294	4.82371	2.60531	2.73914	2.79624
Fig 4b
Treatment
p38 MAPK	3.74112	3.69979	3.49127	3.6175	1.59891
ERK	2.98722	1.53288	2.21573	1.96019	1.78794
Fig 4c
Treatment
p38 MAPK	10.9157	4.44275	11.2923
ERK	5.88173	3.99093	8.78238
Fig 4d
Treatment
p38 MAPK	3.37777	2.35295	5.26757
ERK	5.58256	3.30283	7.8312

## Sheet: S Fig 6
Raw data (change in phosphorylation) for graphs in supplementry figure 6 (blue, male; pink female)
Fig 6a
Exposed to ESP
p38 MAPK	4.86522	7.37766	7.8029	5.47032	6.81322
ERK	2.67817	3.87117	3.47371	5.24323
Exposed to heated ESP
p38 MAPK	8.99378	11.2857	3.47168	4.27168
ERK	3.54532	1.45325	3.88472	1.24076
Fig 6b
Exposed to ESP
p38 MAPK	5.91907	6.45561	10.8923
ERK	5.22738	3.67881	2.854
Exposed to heated ESP
p38 MAPK	11.1782	6.47691	9.96888	4.16548
ERK	4.995	4.77929	2.45013

[truncated: 1 more sheets: S Fig 8 ]
